# Supplementary material for: Clinical, Nutritional, and Functional Evaluation of Chia Seed-Fortified Muffins
Source: Molecules. 2022 Sep 11;27(18):5907. doi: 10.3390/molecules27185907 (PMC9503555; doi:10.3390/molecules27185907)
Supplement: Supplementary file 1 [file molecules-27-05907-s001.zip]

Archive with 1 entries (1 files):
- molecules-1877653-supplementary.pdf
